# Supplementary material for: Durability of Adult Plant Resistance Gene Yr18 in Partial Resistance Behavior of Wheat (Triticum aestivum) Genotypes with Different Degrees of Tolerance to Stripe Rust Disease, Caused by Puccinia striiformis f. sp. tritici: A Five-Year Study
Source: Plants (Basel). 2021 Oct 22;10(11):2262. doi: 10.3390/plants10112262 (PMC8620947; doi:10.3390/plants10112262)
Supplement: Supplementary file 1 [file plants-10-02262-s001.zip]

Archive with 1 entries (1 files):
- plants-1408034-supplementary.pdf
